# Supplementary material for: Impact of Harvest on Switchgrass Leaf Microbial Communities
Source: Genes (Basel). 2021 Dec 22;13(1):22. doi: 10.3390/genes13010022 (PMC8774549; doi:10.3390/genes13010022)
Supplement: Supplementary file 1 [file genes-13-00022-s001.zip]

Archive with 1 entries (1 files):
- genes-1450973-supplementary.pdf
